# Supplementary material for: The Louder, the Longer: Object Length Perception Is Influenced by Loudness, but Not by Pitch
Source: Vision (Basel). 2019 Oct 28;3(4):57. doi: 10.3390/vision3040057 (PMC6969925; doi:10.3390/vision3040057)
Supplement: Supplementary file 1 [file vision-03-00057-s001.zip]

Archive with 3 entries (3 files):
- HauckHecht_data/data_control1_corr.sav
- HauckHecht_data/data_control2_corr.sav
- HauckHecht_data/data_mainexperiment_corr.sav
